# Supplementary material for: Antifreeze Peptides Preparation from Tilapia Skin and Evaluation of Its Cryoprotective Effect on Lacticaseibacillus rhamnosus
Source: Foods. 2022 Mar 17;11(6):857. doi: 10.3390/foods11060857 (PMC8953377; doi:10.3390/foods11060857)
Supplement: Supplementary file 1 [file foods-11-00857-s001.zip]

Archive with 1 entries (1 files):
- foods-1631305-supplementary.pdf
